# Supplementary material for: Multimodal anti-Helicobacter pylori effects of Lactobacillus casei HY001: Evidence from in vitro and in vivo studies
Source: PLoS One. 2026 May 14;21(5):e0349099. doi: 10.1371/journal.pone.0349099 (PMC13175479; doi:10.1371/journal.pone.0349099)
Supplement: S1 Data — This spreadsheet contains the complete raw data collected during the in vitro and in vivo experiments, including all measurements and experimental conditions and this file contains the detailed results of all statistical tests performed, including ANOVA and post-hoc tests. (XLSX) [file pone.0349099.s001.xlsx]

## Sheet: Table information
table name	content
Sheet1	The results of Lactobacillus casei's inhibition of Helicobacter pylori
Sheet2	Urease Activity Inhibition of H. pylori by Lactobacillus casei strain
Sheet3	Co-aggregation Ability of L. casei HY001 for H. pylori SS1
Sheet4	Exclusion of the adhesion of H. pylori SS1 by L. casei HY001
Sheet5	Anti-inflammatory effect of L. casei HY001 against H. pylori-infection in AGS cells
Sheet6	The content of urease in mouse serum
Sheet7	Detection of PGI PGII level in mouse serum
Sheet8	Detection of inflammatory cytokines level in mouse serum

## Sheet: Sheet1
	Anti-H. pylori activity of L. casei
	Groups	Anti-H.pylori activity（mm）	Average（mm）	STDEV	Subset for alpha = 0.05	Result（mm）
	LC01	16	16.1667	0.288675	a	16.17±0.29a
	LC01	16.5
	LC01	16
	LC02	15	15	0	bc	15.00±0.00bc
	LC02	15
	LC02	15
	LC03	15	14.5	0.5	c	14.50±0.50c
	LC03	14
	LC03	14.5
	LC04	16	15.5	0.5	b	15.50±0.50b
	LC04	15.5
	LC04	15
	LC05	13	13.5	0.5	d	13.50±0.50d
	LC05	14
	LC05	13.5
	LC06	8	8	0	e	8.00±0.00e
	LC06	8
	LC06	8
	VAR00002
	VAR00001		N	Subset for alpha = 0.05
				1	2	3	4	5
	Tukey Ba	6.00	3	8
		5.00	3		13.5
		3.00	3			14.5
		2.00	3			15
		4.00	3			15.1667
		1.00	3				16.1667
	Duncana	6.00	3	8
		5.00	3		13.5
		3.00	3			14.5
		2.00	3			15	15
		4.00	3				15.1667
		1.00	3					16.1667
		Sig.		1	1	0.0910707	0.551719	1
	Waller-Duncana,b	6.00	3	8
		5.00	3		13.5
		3.00	3			14.5
		2.00	3			15	15
		4.00	3				15.1667
		1.00	3					16.1667
	Means for groups in homogeneous subsets are displayed.
	a. Uses Harmonic Mean Sample Size = 3.000.
	b. Type 1/Type 2 Error Seriousness Ratio = 100.

## Sheet: Sheet2
	Anti-H. pylori urease inhibition of L. casei
	Groups	urease inhibition (%)	Average（%）	STDEV	Subset for alpha = 0.05	Result（%）
	LC01	44.565	44.7827	0.996492	a	44.78±1.00a
	LC01	45.87
	LC01	43.913
	LC02	38.043	37.3913	1.72541	b	37.39±1.73b
	LC02	38.696
	LC02	35.435
	LC03	11.957	12.174	0.996383	c	12.17±1.00c
	LC03	13.261
	LC03	11.304
	LC04	38.043	38.0433	0.6525	b	38.04±0.65b
	LC04	38.696
	LC04	37.391
	LC05	29.51	29.85	0.39281	d	29.85±0.39d
	LC05	30.28
	LC05	29.76
	LC06	36.739	36.5067	1.6647	b	36.51±1.66b
	LC06	38.043
	LC06	34.738
	VAR00002
	VAR00001		N	Subset for alpha = 0.05
				1	2	3	4
	Tukey Ba	3.00	3	12.174
		5.00	3		29.85
		6.00	3			36.5067
		2.00	3			37.3913
		4.00	3			38.0433
		1.00	3				44.7827
	Duncana	3.00	3	12.174
		5.00	3		29.85
		6.00	3			36.5067
		2.00	3			37.3913
		4.00	3			38.0433
		1.00	3				44.7827
		Sig.		1	1	0.153592	1
	Waller-Duncana,b	3.00	3	12.174
		5.00	3		29.85
		6.00	3			36.5067
		2.00	3			37.3913
		4.00	3			38.0433
		1.00	3				44.7827
	Means for groups in homogeneous subsets are displayed.
	a. Uses Harmonic Mean Sample Size = 3.000.
	b. Type 1/Type 2 Error Seriousness Ratio = 100.

## Sheet: Sheet3
	Co-aggregation rates of L. casei strains, with H. pylori SS1 in 24 hours.
	Groups	Co-aggregation rates (%)	Average（%）	STDEV	Subset for alpha = 0.05	Result（%）
	LC01	56.08	57.2233	1.66212	a	57.22±1.66a
	LC01	56.46
	LC01	59.13
	LC02	44.85	44.0367	0.846778	d	44.04±0.85d
	LC02	44.1
	LC02	43.16
	LC03	45.28	47.2	2.48	c	47.20±2.48c
	LC03	50
	LC03	46.32
	LC04	40.35	40.3867	0.915551	e	40.39±0.92e
	LC04	41.32
	LC04	39.49
	LC05	36.83	37.79	1.21791	d	37.79±1.22d
	LC05	37.38
	LC05	39.16
	LC06	51.28	51.45	0.165227	f	51.45±0.17f
	LC06	51.61
	LC06	51.46
	VAR00002
	VAR00001		N	Subset for alpha = 0.05
				1	2	3	4	5	6
	Tukey Ba	5.00	3	37.79
		4.00	3	40.3867
		2.00	3		44.0367
		3.00	3		47.2
		6.00	3			51.45
		1.00	3				57.2233
	Duncana	5.00	3	37.79
		4.00	3		40.3867
		2.00	3			44.0367
		3.00	3				47.2
		6.00	3					51.45
		1.00	3						57.2233
		Sig.		1	1	1	1	1	1
	Waller-Duncana,b	5.00	3	37.79
		4.00	3		40.3867
		2.00	3			44.0367
		3.00	3				47.2
		6.00	3					51.45
		1.00	3						57.2233
	Means for groups in homogeneous subsets are displayed.
	a. Uses Harmonic Mean Sample Size = 3.000.
	b. Type 1/Type 2 Error Seriousness Ratio = 100.

## Sheet: Sheet4
		competitive				displacement				Inhibition
	Groups	Adhesion rates (%)	Average (%)	STDEV	Result (%)	Adhesion rates (%)	Average (%)	STDEV	Result (%)	Adhesion rates (%)	Average (%)	STDEV	Result (%)
	H.pylori	100	100	0	100 ± 0.00	100	100	0	100 ± 0.00	100	100	0	100 ± 0.00
		100				100				100
		100				100				100
	HY001	91.851	88.587	3.77032	88.59 ± 3.77	84.6239	87.076	2.18759	87.08 ± 2.19	82.4668	84.6423	1.91306	84.64 ± 1.91
		89.45				87.7766				85.3982
		84.46				88.8274				86.0619
															0

## Sheet: Sheet5
	Determination of IL-8 , TNF-α, IL-10 levels produced by AGS cells infected with H. pylori SS1
	Groups	IL-8					TNF-α					IL-10
		IL-8	Average	STDEV	Subset for alpha = 0.05	Result	TNF-α	Average	STDEV	Subset for alpha = 0.05	Result	IL-10	Average	STDEV	Subset for alpha = 0.05	Result
	CK	1331.67	1448.34	104.083	c	1448.34±104.08c	2463.33	2663.33	200	c	2663.33 ± 200.00c	586.923	553.59	34.6865	b	553.59 ± 34.69b
	CK	1531.67					2863.33					556.154
	CK	1481.67					2663.33					517.692
	HP	2265	2203.89	105.846	a	2203.89±105.85a	5696.67	5841.11	309.719	a	5841.11 ± 309.72a	294.615	377.306	82.6923	c	377.31 ± 82.69c
	HP	2081.67					6196.67					377.302
	HP	2265					5630					460
	HP+HY001	1615	1615	16.67	b	1615.00±16.67b	4696.67	4441.11	226.895	b	4441.11 ± 226.90b	725.385	730.513	38.7171	a	730.51 ± 38.72a
	HP+HY001	1631.67					4263.33					694.615
	HP+HY001	1598.33					4363.33					771.538
	Analysis of significant differences with IL-8
	VAR00001		N	Subset for alpha = 0.05
				1	2	3
	Tukey Ba	1.00	3	1448.34
		3.00	3	1615
		2.00	3		2203.89
	Duncana	1.00	3	1448.34
		3.00	3	1615
		2.00	3		2203.89
		Sig.		0.0557675	1
	Waller-Duncana,b	1.00	3	1448.34
		3.00	3		1615
		2.00	3			2203.89
	Means for groups in homogeneous subsets are displayed.
	a. Uses Harmonic Mean Sample Size = 3.000.
	b. Type 1/Type 2 Error Seriousness Ratio = 100.
	Analysis of significant differences with TNF-α
	VAR00001		N	Subset for alpha = 0.05
				1	2	3
	Tukey Ba	1.00	3	2663.33
		3.00	3		4441.11
		2.00	3			5841.11
	Duncana	1.00	3	2663.33
		3.00	3		4441.11
		2.00	3			5841.11
		Sig.		1	1	1
	Waller-Duncana,b	1.00	3	2663.33
		3.00	3		4441.11
		2.00	3			5841.11
	Means for groups in homogeneous subsets are displayed.
	a. Uses Harmonic Mean Sample Size = 3.000.
	b. Type 1/Type 2 Error Seriousness Ratio = 100.
	Analysis of significant differences with IL-10
	VAR00001		N	Subset for alpha = 0.05
				1	2	3
	Tukey Ba	2.00	3	377.307
		1.00	3		553.587
		3.00	3			730.513
	Duncana	2.00	3	377.307
		1.00	3		553.587
		3.00	3			730.513
		Sig.		1	1	1
	Waller-Duncana,b	2.00	3	377.307
		1.00	3		553.587
		3.00	3			730.513
	Means for groups in homogeneous subsets are displayed.
	a. Uses Harmonic Mean Sample Size = 3.000.
	b. Type 1/Type 2 Error Seriousness Ratio = 100.

## Sheet: Sheet6
	Groups	UE（pg/mL）	Average（pg/mL）	STDEV	Subset for alpha = 0.05	Result（pg/mL）
	NC	3.966	4.005	0.0275772	c	4.005±0.028c
	NC	4.005
	NC	4.044
	NC	4.005
	NC	4.005
	HP	10.554	9.54826	0.6801	a	9.548±0.680a
	HP	8.641
	HP	9.426
	HP	9.572
	HP	9.5483
	HY001	4.633	5.6102	0.843309	b	5.610±0.843b
	HY001	6.685
	HY001	4.889
	HY001	5.822
	HY001	6.022
	UE
	VAR00001		N	Subset for alpha = 0.05
				1	2	3
	Tukey HSDa	1.00	5	4.005
		3.00	5		5.6102
		2.00	5			9.54826
		Sig.		1	1	1
	Tukey Ba	1.00	5	4.005
		3.00	5		5.6102
		2.00	5			9.54826
	Duncana	1.00	5	4.005
		3.00	5		5.6102
		2.00	5			9.54826
		Sig.		1	1	1
	Waller-Duncana,b	1.00	5	4.005
		3.00	5		5.6102
		2.00	5			9.54826
	Means for groups in homogeneous subsets are displayed.
	a. Uses Harmonic Mean Sample Size = 5.000.
	b. Type 1/Type 2 Error Seriousness Ratio = 100.

## Sheet: Sheet7
	Groups	PGI(pg/mL)	Average (pg/mL)	STDEV	Subset for alpha = 0.05	Result (pg/mL)	PGII (pg/mL)	Average(pg/mL)	STDEV	Subset for alpha = 0.05	Result (pg/mL)
	NC	26.157	33.645	4.34351	b	548.784±58.842b	22.042	23.0661	2.88686	a	23.066±2.887a
	NC	36.625					24.9947
	NC	35.479					25.5897
	NC	36.319					18.4952
	NC	33.645					24.2088
	HP	18.18	17.41	1.84137	a	740.277±11.317a	10.8046	12.3862	1.44066	c	12.386±1.441c
	HP	15.877					11.923
	HP	15.519					11.4648
	HP	20.064					14.2807
	HP	17.41					13.4577
	HY001	37.928	28.611	6.01908	b	542.935±70.571b	20.3412	18.1397	2.57703	b	18.140±2.577b
	HY001	21.521					14.8483
	HY001	29.135					15.8841
	HY001	25.86					20.1294
	HY001	28.611					19.4954
	PGI
	VAR00001		N	Subset for alpha = 0.05
				1	2
	Tukey HSDa	2.00	5	17.41
		3.00	5		28.611
		1.00	5		33.645
		Sig.		1	0.210228
	Tukey Ba	2.00	5	17.41
		3.00	5		28.611
		1.00	5		33.645
	Duncana	2.00	5	17.41
		3.00	5		28.611
		1.00	5		33.645
		Sig.		1	0.0965913
	Waller-Duncana,b	2.00	5	17.41
		3.00	5		28.611
		1.00	5		33.645
	Means for groups in homogeneous subsets are displayed.
	a. Uses Harmonic Mean Sample Size = 5.000.
	b. Type 1/Type 2 Error Seriousness Ratio = 100.
	PGII
	VAR00001		N	Subset for alpha = 0.05
				1	2	3
	Tukey HSDa	2.00	5	12.3864
		3.00	5		18.1394
		1.00	5			23.0662
		Sig.		1	1	1
	Tukey Ba	2.00	5	12.3864
		3.00	5		18.1394
		1.00	5			23.0662
	Duncana	2.00	5	12.3864
		3.00	5		18.1394
		1.00	5			23.0662
		Sig.		1	1	1
	Waller-Duncana,b	2.00	5	12.3864
		3.00	5		18.1394
		1.00	5			23.0662
	Means for groups in homogeneous subsets are displayed.
	a. Uses Harmonic Mean Sample Size = 5.000.
	b. Type 1/Type 2 Error Seriousness Ratio = 100.

## Sheet: Sheet8
	Detection of inflammatory cytokines level in mouse serum
	Groups	IL-8(pg/mL)	Average(pg/mL)	STDEV	Subset for alpha = 0.05	Result(pg/mL)	TNF-α(pg/mL)	Average(pg/mL)	STDEV	Subset for alpha = 0.05	Result(pg/mL)	IL-1β(pg/mL)	Average(pg/mL)	STDEV	Subset for alpha = 0.05	Result(pg/mL)	IL-6(pg/mL)	Average(pg/mL)	STDEV	Subset for alpha = 0.05	Result(pg/mL)
	NC	646.382	548.784	58.8423	b	548.784±58.842b	292.072	276.86	14.6311	c	276.860±14.631c	552.484	449.508	72.6593	b	449.508±72.659b	195.443	251.789	63.5443	b	251.789±63.544b
	NC	542.276					285.211					351.549					323.993
	NC	495.08					253.298					468.27					305.656
	NC	511.397					276.86					425.728					182.064
	NC	548.784					276.86					449.508					251.789
	HP	725.497	740.277	11.3168	a	740.277±11.317a	549.06	539.546	12.3901	a	539.546±12.390a	860.422	856.371	16.7703	a	956.371±16.770a	272.756	364.8	66.0567	a	364.800±66.057a
	HP	756.913					550.253					869.476					455.454
	HP	736.577					519.325					827.923					345.967
	HP	742.12					539.546					867.664					385.024
	HP	740.277					539.546					856.371					364.8
	HY001	622.562	542.935	70.5715	b	542.935±70.571b	414.574	405.036	41.1768	b	405.036±41.177b	480.233	449.771	81.2087	b	449.771±81.209b	235.114	266.201	76.1343	b	266.201±76.134b
	HY001	430.032					342.624					555.331					182.898
	HY001	547.734					457.912					331.473					389.492
	HY001	571.411					405.036					432.046					257.298
	HY001	542.935					405.036					449.771					266.201
	IL-8
	VAR00001		N	Subset for alpha = 0.05
				1	2
	Tukey HSDa	3.00	5	542.935
		1.00	5	548.784
		2.00	5		740.277
		Sig.		0.983654	1
	Tukey Ba	3.00	5	542.935
		1.00	5	548.784
		2.00	5		740.277
	Duncana	3.00	5	542.935
		1.00	5	548.784
		2.00	5		740.277
		Sig.		0.865518	1
	Waller-Duncana,b	3.00	5	542.935
		1.00	5	548.784
		2.00	5		740.277
	Means for groups in homogeneous subsets are displayed.
	a. Uses Harmonic Mean Sample Size = 5.000.
	b. Type 1/Type 2 Error Seriousness Ratio = 100.
	TNF-α
	VAR00001		N	Subset for alpha = 0.05
				1	2	3
	Tukey HSDa	1.00	5	276.86
		3.00	5		405.036
		2.00	5			539.546
		Sig.		1	1	1
	Tukey Ba	1.00	5	276.86
		3.00	5		405.036
		2.00	5			539.546
	Duncana	1.00	5	276.86
		3.00	5		405.036
		2.00	5			539.546
		Sig.		1	1	1
	Waller-Duncana,b	1.00	5	276.86
		3.00	5		405.036
		2.00	5			539.546
	Means for groups in homogeneous subsets are displayed.
	a. Uses Harmonic Mean Sample Size = 5.000.
	b. Type 1/Type 2 Error Seriousness Ratio = 100.
	IL-1β
	VAR00001		N	Subset for alpha = 0.05
				1	2
	Tukey HSDa	1.00	5	449.508
		3.00	5	449.771
		2.00	5		856.371
		Sig.		0.999976	1
	Tukey Ba	1.00	5	449.508
		3.00	5	449.771
		2.00	5		856.371
	Duncana	1.00	5	449.508
		3.00	5	449.771
		2.00	5		856.371
		Sig.		0.994895	1
	Waller-Duncana,b	1.00	5	449.508
		3.00	5	449.771
		2.00	5		856.371
	Means for groups in homogeneous subsets are displayed.
	a. Uses Harmonic Mean Sample Size = 5.000.
	b. Type 1/Type 2 Error Seriousness Ratio = 100.
	IL-6
	VAR00001		N	Subset for alpha = 0.05
				1	2
	Tukey HSDa	1.00	5	251.789
		3.00	5	266.201
		2.00	5	364.8
		Sig.		0.0565718
	Tukey Ba	1.00	5	251.789
		3.00	5	266.201
		2.00	5	364.8
	Duncana	1.00	5	251.789
		3.00	5	266.201
		2.00	5		364.8
		Sig.		0.746184	1
	Waller-Duncana,b	1.00	5	251.789
		3.00	5	266.201	266.201
		2.00	5		364.8
	Means for groups in homogeneous subsets are displayed.
	a. Uses Harmonic Mean Sample Size = 5.000.
	b. Type 1/Type 2 Error Seriousness Ratio = 100.
